# Supplementary material for: Diagnostic, Prognostic, and Predictive Molecular Biomarkers in Head and Neck Squamous Cell Carcinoma: A Comprehensive Review
Source: J Clin Med. 2026 Jan 17;15(2):769. doi: 10.3390/jcm15020769 (PMC12842548; doi:10.3390/jcm15020769)
Supplement: Supplementary file 1 [file jcm-15-00769-s001.zip]

Archive with 1 entries (1 files):
- jcm-4013123-supplementary.pdf
